# Supplementary material for: Prophylactic treatment with Bacteroides uniformis and Bifidobacterium bifidum counteracts hepatic NK cell immune tolerance in nonalcoholic steatohepatitis induced by high fat diet
Source: Gut Microbes. 2024 Jan 9;16(1):2302065. doi: 10.1080/19490976.2024.2302065 (PMC10793665; doi:10.1080/19490976.2024.2302065)
Supplement: Supplemental Material [file KGMI_A_2302065_SM6317.zip]

Archive with 11 entries (11 files):
- Fig S1.tif
- Fig S2.tif
- Fig S3.tif
- Fig S4.tif
- Fig S5.tif
- Fig S6.png
- Fig S7.tif
- Fig S8.tif
- Fig S9.tif
- Table S1.docx
- Table S2.doc
