# Supplementary material for: Prophylactic treatment with Bacteroides uniformis and Bifidobacterium bifidum counteracts hepatic NK cell immune tolerance in nonalcoholic steatohepatitis induced by high fat diet
Source: Gut Microbes. 2024 Jan 9;16(1):2302065. doi: 10.1080/19490976.2024.2302065 (PMC10793665; doi:10.1080/19490976.2024.2302065)
Supplement: supplementary material_KEGG enrichment details in fig7.xlsx [file KGMI_A_2302065_SM9545.xlsx]

## Sheet: Sheet1
Comparsion	pathway name	genes
NASH vs NCD	Glycolysis / Gluconeogenesis	ENSMUSG00000000628;ENSMUSG00000037012;ENSMUSG00000029171;ENSMUSG00000041237;ENSMUSG00000040618;ENSMUSG00000025877;ENSMUSG00000024885;ENSMUSG00000021196;ENSMUSG00000027452;ENSMUSG00000032294
	Starch and sucrose metabolism	ENSMUSG00000037012;ENSMUSG00000033059;ENSMUSG00000025877;ENSMUSG00000029171;ENSMUSG00000003865;ENSMUSG00000032648;ENSMUSG00000000628
	Focal adhesion	ENSMUSG00000063065;ENSMUSG00000027646;ENSMUSG00000024620;ENSMUSG00000001507;ENSMUSG00000034116;ENSMUSG00000002900;ENSMUSG00000040152;ENSMUSG00000029580;ENSMUSG00000041417;ENSMUSG00000034868;ENSMUSG00000024048;ENSMUSG00000033327;ENSMUSG00000052911;ENSMUSG00000068699;ENSMUSG00000030403;ENSMUSG00000015647;ENSMUSG00000031328;ENSMUSG00000050965;ENSMUSG00000015143;ENSMUSG00000039115
	Amino sugar and nucleotide sugar metabolism	ENSMUSG00000034744;ENSMUSG00000025232;ENSMUSG00000029171;ENSMUSG00000028334;ENSMUSG00000038372;ENSMUSG00000000628;ENSMUSG00000037012;ENSMUSG00000026956;ENSMUSG00000025877
	Tight junction	ENSMUSG00000034868;ENSMUSG00000072235;ENSMUSG00000028059;ENSMUSG00000053062;ENSMUSG00000027646;ENSMUSG00000020900;ENSMUSG00000052397;ENSMUSG00000022443;ENSMUSG00000031207;ENSMUSG00000030739;ENSMUSG00000031165;ENSMUSG00000029580;ENSMUSG00000030403;ENSMUSG00000024048;ENSMUSG00000022831;ENSMUSG00000015143;ENSMUSG00000043079;ENSMUSG00000036943
	Type II diabetes mellitus	ENSMUSG00000037012;ENSMUSG00000025877;ENSMUSG00000021948;ENSMUSG00000032294;ENSMUSG00000041237;ENSMUSG00000041417;ENSMUSG00000027690;ENSMUSG00000000628;ENSMUSG00000063065
	Platelet activation	ENSMUSG00000028005;ENSMUSG00000027646;ENSMUSG00000034868;ENSMUSG00000029580;ENSMUSG00000024965;ENSMUSG00000030403;ENSMUSG00000058715;ENSMUSG00000021457;ENSMUSG00000029925;ENSMUSG00000041417;ENSMUSG00000002699;ENSMUSG00000026786;ENSMUSG00000024048;ENSMUSG00000063065;ENSMUSG00000032562;ENSMUSG00000034330
	Central carbon metabolism in cancer	ENSMUSG00000000628;ENSMUSG00000063065;ENSMUSG00000025877;ENSMUSG00000027690;ENSMUSG00000026103;ENSMUSG00000037012;ENSMUSG00000024620;ENSMUSG00000032294;ENSMUSG00000021196;ENSMUSG00000041417;ENSMUSG00000031400
	Steroid hormone biosynthesis	ENSMUSG00000035780;ENSMUSG00000003053;ENSMUSG00000025004;ENSMUSG00000026675;ENSMUSG00000038092;ENSMUSG00000068086;ENSMUSG00000042248;ENSMUSG00000067225;ENSMUSG00000035836;ENSMUSG00000029630;ENSMUSG00000039519;ENSMUSG00000021594;ENSMUSG00000089943
	C-type lectin receptor signaling pathway	ENSMUSG00000001175;ENSMUSG00000028163;ENSMUSG00000041417;ENSMUSG00000063065;ENSMUSG00000034330;ENSMUSG00000030793;ENSMUSG00000027646;ENSMUSG00000018819;ENSMUSG00000079293;ENSMUSG00000026104;ENSMUSG00000021948;ENSMUSG00000042349;ENSMUSG00000038387;ENSMUSG00000021457;ENSMUSG00000058715;ENSMUSG00000025225
	Epstein-Barr virus infection	ENSMUSG00000037649;ENSMUSG00000035692;ENSMUSG00000073421;ENSMUSG00000060586;ENSMUSG00000040296;ENSMUSG00000037405;ENSMUSG00000042349;ENSMUSG00000036594;ENSMUSG00000028163;ENSMUSG00000048120;ENSMUSG00000034330;ENSMUSG00000030830;ENSMUSG00000005087;ENSMUSG00000026728;ENSMUSG00000025225;ENSMUSG00000024308;ENSMUSG00000024339;ENSMUSG00000021457;ENSMUSG00000052776;ENSMUSG00000003873;ENSMUSG00000019979;…
	PPAR signaling pathway	ENSMUSG00000028715;ENSMUSG00000019874;ENSMUSG00000002944;ENSMUSG00000028773;ENSMUSG00000015568;ENSMUSG00000078597;ENSMUSG00000018796;ENSMUSG00000037071;ENSMUSG00000050445;ENSMUSG00000054422;ENSMUSG00000062515;ENSMUSG00000020333;ENSMUSG00000040618;ENSMUSG00000066071
	Leishmaniasis	ENSMUSG00000073421;ENSMUSG00000000290;ENSMUSG00000063065;ENSMUSG00000036594;ENSMUSG00000015950;ENSMUSG00000015340;ENSMUSG00000037649;ENSMUSG00000059089;ENSMUSG00000026480;ENSMUSG00000071715;ENSMUSG00000060586;ENSMUSG00000026104;ENSMUSG00000028163
	Galactose metabolism	ENSMUSG00000045594;ENSMUSG00000037012;ENSMUSG00000061758;ENSMUSG00000052131;ENSMUSG00000025877;ENSMUSG00000031266;ENSMUSG00000021196;ENSMUSG00000029171;ENSMUSG00000000628
	Staphylococcus aureus infection	ENSMUSG00000060586;ENSMUSG00000030830;ENSMUSG00000036594;ENSMUSG00000036905;ENSMUSG00000036887;ENSMUSG00000059089;ENSMUSG00000037649;ENSMUSG00000038357;ENSMUSG00000036896;ENSMUSG00000073421;ENSMUSG00000037405;ENSMUSG00000000290
	Fc gamma R-mediated phagocytosis	ENSMUSG00000021948;ENSMUSG00000021457;ENSMUSG00000034116;ENSMUSG00000027695;ENSMUSG00000026879;ENSMUSG00000020143;ENSMUSG00000041417;ENSMUSG00000015950;ENSMUSG00000029622;ENSMUSG00000050965;ENSMUSG00000026395;ENSMUSG00000034330;ENSMUSG00000030403;ENSMUSG00000063065;ENSMUSG00000031165
	Regulation of actin cytoskeleton	ENSMUSG00000029580;ENSMUSG00000030536;ENSMUSG00000015143;ENSMUSG00000024620;ENSMUSG00000034116;ENSMUSG00000030739;ENSMUSG00000031165;ENSMUSG00000001507;ENSMUSG00000038387;ENSMUSG00000000290;ENSMUSG00000027646;ENSMUSG00000031207;ENSMUSG00000052397;ENSMUSG00000022488;ENSMUSG00000029622;ENSMUSG00000024048;ENSMUSG00000030830;ENSMUSG00000034868;ENSMUSG00000026879;ENSMUSG00000022443;ENSMUSG00000041417;…
	Tuberculosis	ENSMUSG00000003873;ENSMUSG00000019979;ENSMUSG00000060586;ENSMUSG00000024610;ENSMUSG00000021457;ENSMUSG00000036594;ENSMUSG00000020695;ENSMUSG00000053819;ENSMUSG00000063065;ENSMUSG00000018819;ENSMUSG00000030707;ENSMUSG00000058715;ENSMUSG00000028163;ENSMUSG00000038357;ENSMUSG00000038642;ENSMUSG00000000290;ENSMUSG00000001175;ENSMUSG00000059089;ENSMUSG00000073421;ENSMUSG00000026104;ENSMUSG00000079293;…
	Phagosome	ENSMUSG00000071715;ENSMUSG00000020695;ENSMUSG00000015950;ENSMUSG00000019998;ENSMUSG00000030707;ENSMUSG00000029580;ENSMUSG00000024339;ENSMUSG00000059089;ENSMUSG00000002944;ENSMUSG00000040152;ENSMUSG00000001473;ENSMUSG00000072235;ENSMUSG00000036594;ENSMUSG00000079293;ENSMUSG00000025044;ENSMUSG00000000290;ENSMUSG00000037649;ENSMUSG00000006273;ENSMUSG00000026480;ENSMUSG00000073421;ENSMUSG00000009350;…
	Leukocyte transendothelial migration	ENSMUSG00000071715;ENSMUSG00000052397;ENSMUSG00000024048;ENSMUSG00000027962;ENSMUSG00000026480;ENSMUSG00000037405;ENSMUSG00000034868;ENSMUSG00000030830;ENSMUSG00000029580;ENSMUSG00000053062;ENSMUSG00000031207;ENSMUSG00000050965;ENSMUSG00000000290;ENSMUSG00000015950;ENSMUSG00000015143;ENSMUSG00000034330;ENSMUSG00000056917;ENSMUSG00000041417;ENSMUSG00000030403;ENSMUSG00000032562;ENSMUSG00000015340;…
NASH vs Healthy	Human papillomavirus infection	ENSMUSG00000043719
	PI3K-Akt signaling pathway	ENSMUSG00000043719
	Focal adhesion	ENSMUSG00000043719
	Protein processing in endoplasmic reticulum	ENSMUSG00000031770
	ECM-receptor interaction	ENSMUSG00000043719
	Protein digestion and absorption	ENSMUSG00000043719
	Arginine and proline metabolism	ENSMUSG00000030934
Uni vs NASH	Osteoclast differentiation	ENSMUSG00000015950;ENSMUSG00000024621;ENSMUSG00000021457;ENSMUSG00000034330;ENSMUSG00000025225;ENSMUSG00000028163;ENSMUSG00000002699;ENSMUSG00000037902;ENSMUSG00000071715;ENSMUSG00000026480
	Amoebiasis	ENSMUSG00000028163;ENSMUSG00000052911;ENSMUSG00000060147;ENSMUSG00000021823;ENSMUSG00000050965;ENSMUSG00000026478;ENSMUSG00000015143;ENSMUSG00000000290;ENSMUSG00000042842
	Tuberculosis	ENSMUSG00000030707;ENSMUSG00000020695;ENSMUSG00000028163;ENSMUSG00000073421;ENSMUSG00000000290;ENSMUSG00000021457;ENSMUSG00000079293;ENSMUSG00000058715;ENSMUSG00000036594;ENSMUSG00000024610;ENSMUSG00000018819;ENSMUSG00000038642
	Fc epsilon RI signaling pathway	ENSMUSG00000002699;ENSMUSG00000034116;ENSMUSG00000058715;ENSMUSG00000034330;ENSMUSG00000021457;ENSMUSG00000050965;ENSMUSG00000026288
	Starch and sucrose metabolism	ENSMUSG00000025877;ENSMUSG00000019528;ENSMUSG00000029171;ENSMUSG00000033059;ENSMUSG00000000628
	Epstein-Barr virus infection	ENSMUSG00000040274;ENSMUSG00000034330;ENSMUSG00000028163;ENSMUSG00000037405;ENSMUSG00000073421;ENSMUSG00000030830;ENSMUSG00000005087;ENSMUSG00000036594;ENSMUSG00000042349;ENSMUSG00000021457;ENSMUSG00000024339;ENSMUSG00000048120;ENSMUSG00000025225;ENSMUSG00000026728
	Galactose metabolism	ENSMUSG00000031266;ENSMUSG00000029171;ENSMUSG00000061758;ENSMUSG00000000628;ENSMUSG00000025877
	ECM-receptor interaction	ENSMUSG00000027087;ENSMUSG00000005087;ENSMUSG00000033327;ENSMUSG00000028763;ENSMUSG00000001507;ENSMUSG00000028364;ENSMUSG00000039115;ENSMUSG00000026478;ENSMUSG00000052911
	Focal adhesion	ENSMUSG00000050965;ENSMUSG00000033327;ENSMUSG00000027087;ENSMUSG00000034868;ENSMUSG00000039115;ENSMUSG00000028364;ENSMUSG00000034116;ENSMUSG00000052911;ENSMUSG00000026478;ENSMUSG00000015143;ENSMUSG00000021823;ENSMUSG00000030403;ENSMUSG00000031328;ENSMUSG00000001507;ENSMUSG00000000058
	C-type lectin receptor signaling pathway	ENSMUSG00000025888;ENSMUSG00000042349;ENSMUSG00000034330;ENSMUSG00000018819;ENSMUSG00000021457;ENSMUSG00000021948;ENSMUSG00000058715;ENSMUSG00000025225;ENSMUSG00000079293;ENSMUSG00000028163;ENSMUSG00000038387
	Staphylococcus aureus infection	ENSMUSG00000037405;ENSMUSG00000000290;ENSMUSG00000030830;ENSMUSG00000036594;ENSMUSG00000036896;ENSMUSG00000073421;ENSMUSG00000036887;ENSMUSG00000036905
	Leishmaniasis	ENSMUSG00000015950;ENSMUSG00000071715;ENSMUSG00000000290;ENSMUSG00000015340;ENSMUSG00000028163;ENSMUSG00000073421;ENSMUSG00000036594;ENSMUSG00000047945;ENSMUSG00000026480
	Phagosome	ENSMUSG00000024339;ENSMUSG00000026480;ENSMUSG00000027087;ENSMUSG00000079293;ENSMUSG00000036594;ENSMUSG00000071715;ENSMUSG00000001473;ENSMUSG00000000290;ENSMUSG00000015340;ENSMUSG00000022797;ENSMUSG00000020695;ENSMUSG00000073421;ENSMUSG00000015950;ENSMUSG00000030707;ENSMUSG00000038642
	MicroRNAs in cancer	ENSMUSG00000034330;ENSMUSG00000069662;ENSMUSG00000026728;ENSMUSG00000040274;ENSMUSG00000032366;ENSMUSG00000005087;ENSMUSG00000004099;ENSMUSG00000033327;ENSMUSG00000028364;ENSMUSG00000005413;ENSMUSG00000052397;ENSMUSG00000050965;ENSMUSG00000026103;ENSMUSG00000028163
	Bacterial invasion of epithelial cells	ENSMUSG00000022831;ENSMUSG00000000303;ENSMUSG00000041112;ENSMUSG00000021823;ENSMUSG00000029622;ENSMUSG00000061665;ENSMUSG00000000058;ENSMUSG00000031165;ENSMUSG00000073982;ENSMUSG00000058013
	Arachidonic acid metabolism	ENSMUSG00000060613;ENSMUSG00000067225;ENSMUSG00000018339;ENSMUSG00000025479;ENSMUSG00000042248;ENSMUSG00000017969;ENSMUSG00000029925;ENSMUSG00000042808;ENSMUSG00000066072;ENSMUSG00000028715;ENSMUSG00000054827
	Amino sugar and nucleotide sugar metabolism	ENSMUSG00000029171;ENSMUSG00000038372;ENSMUSG00000025877;ENSMUSG00000031387;ENSMUSG00000026956;ENSMUSG00000028334;ENSMUSG00000034744;ENSMUSG00000026456;ENSMUSG00000000628
	Regulation of actin cytoskeleton	ENSMUSG00000027087;ENSMUSG00000015143;ENSMUSG00000026879;ENSMUSG00000022443;ENSMUSG00000052397;ENSMUSG00000029622;ENSMUSG00000030830;ENSMUSG00000000290;ENSMUSG00000020900;ENSMUSG00000001507;ENSMUSG00000026737;ENSMUSG00000034116;ENSMUSG00000021823;ENSMUSG00000031165;ENSMUSG00000031207;ENSMUSG00000022488;ENSMUSG00000038387;ENSMUSG00000034868;ENSMUSG00000030536;ENSMUSG00000039115
	Fc gamma R-mediated phagocytosis	ENSMUSG00000034330;ENSMUSG00000069662;ENSMUSG00000026879;ENSMUSG00000021948;ENSMUSG00000029622;ENSMUSG00000031165;ENSMUSG00000003283;ENSMUSG00000034116;ENSMUSG00000050965;ENSMUSG00000021457;ENSMUSG00000026288;ENSMUSG00000015950;ENSMUSG00000047945;ENSMUSG00000030403;ENSMUSG00000020143;ENSMUSG00000026395
	Leukocyte transendothelial migration	ENSMUSG00000037405;ENSMUSG00000030403;ENSMUSG00000052397;ENSMUSG00000026480;ENSMUSG00000030830;ENSMUSG00000021823;ENSMUSG00000034330;ENSMUSG00000071715;ENSMUSG00000000290;ENSMUSG00000015340;ENSMUSG00000027962;ENSMUSG00000015950;ENSMUSG00000056917;ENSMUSG00000015143;ENSMUSG00000032562;ENSMUSG00000034116;ENSMUSG00000034868;ENSMUSG00000031207;ENSMUSG00000050965
Bifi vs NASH	Malaria	ENSMUSG00000000290
	Ether lipid metabolism	ENSMUSG00000061666
	Human T-cell leukemia virus 1 infection	ENSMUSG00000000290;ENSMUSG00000025225
	Vasopressin-regulated water reabsorption	ENSMUSG00000030220
	Ferroptosis	ENSMUSG00000015340
	Bladder cancer	ENSMUSG00000000303
	Thyroid cancer	ENSMUSG00000000303
	Rap1 signaling pathway	ENSMUSG00000000303;ENSMUSG00000000290
	Primary immunodeficiency	ENSMUSG00000026395
	Biosynthesis of unsaturated fatty acids	ENSMUSG00000072949
	Fatty acid elongation	ENSMUSG00000072949
	Phagosome	ENSMUSG00000000290;ENSMUSG00000015340
	Phenylalanine metabolism	ENSMUSG00000071633
	Hippo signaling pathway	ENSMUSG00000000303;ENSMUSG00000000290
	Osteoclast differentiation	ENSMUSG00000025225;ENSMUSG00000037902
	Leukocyte transendothelial migration	ENSMUSG00000000290;ENSMUSG00000015340
	Leishmaniasis	ENSMUSG00000000290;ENSMUSG00000015340
	Legionellosis	ENSMUSG00000025225;ENSMUSG00000000290
	Arginine and proline metabolism	ENSMUSG00000001270;ENSMUSG00000030934
	Cell adhesion molecules (CAMs)	ENSMUSG00000026395;ENSMUSG00000000303;ENSMUSG00000000290
